# Supplementary material for: Disability-Related Mortality Inequity in South Korea: Comparison in Terms of Seoul Metropolitan/Non-Metropolitan Areas and Income Levels
Source: Healthcare (Basel). 2024 Jan 23;12(3):293. doi: 10.3390/healthcare12030293 (PMC10855041; doi:10.3390/healthcare12030293)
Supplement: Supplementary file 1 [file healthcare-12-00293-s001.zip]

Archive with 1 entries (1 files):
- healthcare-2751641-supplementary.pdf
